# Supplementary material for: Identification of cell wall binding domains and repeats in Streptococcus pneumoniae phage endolysins: A molecular and diversity analysis
Source: Biochem Biophys Rep. 2024 Oct 14;40:101844. doi: 10.1016/j.bbrep.2024.101844 (PMC11525621; doi:10.1016/j.bbrep.2024.101844)
Supplement: Multimedia component 1 [file mmc1.xlsx]

## Sheet: Endolysin Database (89 lysin)
Supplementary table 1: Streptococcus pneumoniae phage endolysins database
No	Genome Accession	Phage	Protein Name	Protein Accession	AA	Family	Genome	Topology	EAD	CBD	Continant	Country	Source	Mol Type	Genome Base Pair	Host
1	HE962497	Streptococcus phage SP-QS1	N-acetylmuramoyl-L-alanine amidase	CCJ09676.1	237	Siphoviridae	Full	Circular	CHAP		Asia	Saudi Arabia	Unknown	genomic DNA	58305	Streptococcus pneumoniae D39
2	MK044828	Streptococcus phage 33888	Lytic amidase	AZF89494.1	288	Siphoviridae	Full	Linear	CHAP	CW_binding_1	Asia	Thailan	Clinical	genomic DNA	34256	Streptococcus pneumoniae SMRU392
			putative membrane metallo-endo-peptidase	AZF89498.1	455				Endopeptidase_tail
3	MK044829	Streptococcus phage 109751	Lytic amidase	AZF89611.1	284	Siphoviridae	Full	Linear	Amidase_2	CW_binding_1	Asia	Thailan	Clinical	genomic DNA	39520	Streptococcus pneumoniae SMRU1351
			putative membrane metallo-endo-peptidase	AZF89607.1	458				Endopeptidase_tail
4	Z47794	Streptococcus phage Cp-1	lysozyme	CAA87744.1	339	Salasmaviridae	Full	Linear	Glyco_hydro_25	CW_binding_1	Europe	Spain	Clinical	genomic DNA	19343	Streptococcus pneumoniae
5	KY065505	Streptococcus phage IPP69	Lytic amidase	APD24644.1	318	Siphoviridae	Full	Linear	Amidase_2	CW_binding_1	Africa	South Africa	Clinical	genomic DNA	40787	Streptococcus pneumoniae SA53
6	FR671408	Streptococcus phage 23782	Lytic amidase	CBW39083.1	318	Siphoviridae	Full	Linear	Amidase_2	CW_binding_1	Europe	Russia	Unknown	genomic DNA	32031	Streptococcus pneumoniae, strain 23782
7	KY065451	Streptococcus phage IPP9	Lytic amidase	APD21689.1	318	Siphoviridae	Full	Linear	Amidase_2	CW_binding_1	Europe	Finland	Clinical	genomic DNA	41185	Streptococcus pneumoniae Finland6B-12
8	KY065482	Streptococcus phage IPP42	Lytic amidase	APD23359.1	318	Siphoviridae	Full	Linear	Amidase_2	CW_binding_1	Europe	Italy	Clinical	genomic DNA	35061	Streptococcus pneumoniae AP200
9	KY065496	Streptococcus phage IPP60	Lytic amidase	APD24110.1	318	Siphoviridae	Full	Linear	Amidase_2	CW_binding_1	North America	USA	Clinical	genomic DNA	41977	Streptococcus pneumoniae 6A/2
10	KY065471	Streptococcus phage IPP30	Lytic amidase	APD22763.1	318	Siphoviridae	Full	Linear	Amidase_2	CW_binding_1	Europe	Denmark	Clinical	genomic DNA	36844	Streptococcus pneumoniae 34/5
11	KY065468	Streptococcus phage IPP27	lysin	APD22603.1	333	Siphoviridae	Full	Linear	Glyco_hydro_25	CW_binding_1	Europe	Denmark	Clinical	genomic DNA	32649	Streptococcus pneumoniae 35B/2
			endolysin	APD22599.1	450				Endopeptidase_tail
12	KY065478	Streptococcus phage IPP38	Lytic amidase	APD23155.1	318	Siphoviridae	Full	Linear	Amidase_2	CW_binding_1	North America	USA	Clinical	genomic DNA	40403	Streptococcus pneumoniae GA47373
13	KY065449	Streptococcus phage IPP5	Lytic amidase	APD21566.1	318	Siphoviridae	Full	Linear	Amidase_2	CW_binding_1	Africa	South Africa	Clinical	genomic DNA	33495	Streptococcus pneumoniae SA48
14	KY065492	Streptococcus phage IPP54	Lytic amidase	APD23899.1	318	Siphoviridae	Full	Linear	Amidase_2	CW_binding_1	North America	USA	Clinical	genomic DNA	38900	Streptococcus pneumoniae 32F/2
15	HF563658	Streptococcus phage phiBHN167	phage Lytic amidase	CCP29645.1	318	Siphoviridae	Full	Circular	Amidase_2	CW_binding_1	Europe	Spain	Clinical	genomic DNA	37375	Streptococcus pneumoniae BHN167
16	KX550065	treptococcus phage SpGS-1	autolysin LytA-like protein	AOQ27452.1	318	Siphoviridae	Full	Linear	Amidase_2	CW_binding_1	Africa	Gambia	Clinical	genomic DNA	37631	Streptococcus pneumoniae Rx1
17	KY065488	Streptococcus phage IPP50	autolysin	APD23689.1	318	Siphoviridae	Full	Linear	Amidase_2	CW_binding_1	Europe	Denmark	Clinical	genomic DNA	40284	Streptococcus pneumoniae 12F/3
18	KT337355	Streptococcus phage phiARI0468-1	amidase_2 domain protein	ALA46984.1	318	Siphoviridae	Full	Linear	Amidase_2	CW_binding_1	Asia	Thailan	Clinical	genomic DNA	41063	Streptococcus pneumoniae 08B06220
19	KY065464	Streptococcus phage IPP23	lysin	APD22395.1	295	Siphoviridae	Full	Linear	Amidase_5	CW_binding_1	Europe	Denmark	Clinical	genomic DNA	33903	Streptococcus pneumoniae 20/4
			endolysin	APD22391.1	450				Endopeptidase_tail
20	KY065467	Streptococcus phage IPP26	autolysin	APD22554.1	318	Siphoviridae	Full	Linear	Amidase_2	CW_binding_1	Europe	Denmark	Clinical	genomic DNA	34001	Streptococcus pneumoniae 43/3
			endolysin	APD22550.1	450				Endopeptidase_tail
21	KT337342	Streptococcus phage phiARI0131-2	amidase_2 domain protein	ALA47280.1	318	Siphoviridae	Full	Linear	Amidase_2	CW_binding_1	Asia	Thailan	Clinical	genomic DNA	34563	Streptococcus pneumoniae 10B01058
22	KY065473	Streptococcus phage IPP32	Lytic amidase	APD22890.1	318	Siphoviridae	Full	Linear	Amidase_2	CW_binding_1	Africa	South Africa	Clinical	genomic DNA	41421	Streptococcus pneumoniae SA39
23	KY065485	Streptococcus phage IPP45	Lytic amidase	APD23508.1	318	Siphoviridae	Full	Linear	Amidase_2	CW_binding_1	Europe	Spain	Clinical	genomic DNA	37387	Streptococcus pneumoniae 670
24	KT337339	Streptococcus phage phiARI0004	amidase_2 domain protein	ALA47422.1	318	Siphoviridae	Full	Linear	Amidase_2	CW_binding_1	Asia	Thailan	Clinical	genomic DNA	41105	Streptococcus pneumoniae 08B01757
25	KY065456	Streptococcus phage IPP15	Lytic amidase	APD21969.1	318	Siphoviridae	Full	Linear	Amidase_2	CW_binding_1	Europe	Denmark	Clinical	genomic DNA	38083	Streptococcus pneumoniae 10B/2
26	KT337354	Streptococcus phage phiARI0462	amidase_2 domain protein	ALA47033.1	318	Siphoviridae	Full	Linear	Amidase_2	CW_binding_1	Asia	Thailan	Clinical	genomic DNA	40498	Streptococcus pneumoniae 09B05356
27	KY065469	Streptococcus phage IPP28	Lytic amidase	APD22655.1	318	Siphoviridae	Full	Linear	Amidase_2	CW_binding_1	North America	USA	Clinical	genomic DNA	33045	Streptococcus pneumoniae GA41317
28	KY065499	Streptococcus phage IPP63	Lytic amidase	APD24300.1	318	Siphoviridae	Full	Linear	Amidase_2	CW_binding_1	Europe	United Kingdom	Clinical	genomic DNA	34280	Streptococcus pneumoniae A45
29	KT337356	Streptococcus phage phiARI0468-2	amidase_2 domain protein	ALA46935.1	318	Siphoviridae	Full	Linear	Amidase_2	CW_binding_1	Asia	Thailan	Clinical	genomic DNA	42186	Streptococcus pneumoniae 08B07540
30	KT337341	Streptococcus phage phiARI0131-1	amidase_2 domain protein	ALA47323.1	318	Siphoviridae	Full	Linear	Amidase_2	CW_binding_1	Asia	Thailan	Clinical	genomic DNA	42927	Streptococcus pneumoniae 09B07772
31	KY065497	Streptococcus phage IPP61	Lytic amidase	APD24192.1	318	Siphoviridae	Full	Linear	Amidase_2	CW_binding_1	Europe	Denmark	Clinical	genomic DNA	59870	Streptococcus pneumoniae 18C/3
32	KJ417497	Streptococcus phage Spn1	cell wall-associated murein hydrolase	AHN84650.1	318	Siphoviridae	Full	Linear	Amidase_2	CW_binding_1	North America	USA	Clinical	genomic DNA	41323	Streptococcus pneumoniae P1121
33	KY065484	Streptococcus phage IPP44	Lytic amidase	APD23451.1	323	Siphoviridae	Full	Linear	Amidase_2	CW_binding_1	South America	Brazil	Clinical	genomic DNA	30572	Streptococcus pneumoniae USA11
34	HG799490	Streptococcus phage IC1	Lytic amidase	CDL73649.1	318	Siphoviridae	Full	Linear	Amidase_2	CW_binding_1	Europe	Iceland	Clinical	genomic DNA	39965	Streptococcus pneumoniae isolate 9908+13028
35	KY065489	Streptococcus phage IPP51	Lytic amidase	APD23737.1	318	Siphoviridae	Full	Linear	Amidase_2	CW_binding_1	North America	USA	Clinical	genomic DNA	32793	Streptococcus pneumoniae 6A
36	KT337352	Streptococcus phage phiARI0460-1	amidase_2 domain protein	ALA47136.1	318	Siphoviridae	Full	Linear	Amidase_2	CW_binding_1	Asia	Thailan	Clinical	genomic DNA	41807	Streptococcus pneumoniae 08B03577
37	AJ609634	Streptococcus phage EJ-1	N-acetylmuramoyl-L-alanine amidase	CAE82155.1	316	Myoviridae	Full	Linear	Amidase_2	CW_binding_1	Europe	Spain	Clinical	genomic DNA	42935	Streptococcus pneumoniae 101
38	KY065461	Streptococcus phage IPP20	Lytic amidase	APD22232.1	318	Siphoviridae	Full	Linear	Amidase_2	CW_binding_1	Europe	Denmark	Clinical	genomic DNA	37441	Streptococcus pneumoniae 11F/2
39	KY065474	Streptococcus phage IPP34	Lytic amidase	APD22957.1	318	Siphoviridae	Full	Linear	Amidase_2	CW_binding_1	Europe	Denmark	Clinical	genomic DNA	38867	Streptococcus pneumoniae 18C/2
40	KY065500	Streptococcus phage IPP64	Lytic amidase	APD24367.1	318	Siphoviridae	Full	Linear	Amidase_2	CW_binding_1	North America	USA	Clinical	genomic DNA	39689	Streptococcus pneumoniae 24F/2
41	KM882824	Streptococcus phage SpSL1	N-acetylmuramoyl-L-alanine amidase	AIX12931.1	318	Siphoviridae	Full	Linear	Amidase_2	CW_binding_1	Unknown	Unknown	Unknown	genomic DNA	33756	Streptococcus pneumoniae
42	KY065454	Streptococcus phage IPP12	Lytic amidase	APD21865.1	318	Siphoviridae	Full	Linear	Amidase_2	CW_binding_1	North America	USA	Clinical	genomic DNA	34428	Streptococcus pneumoniae 1_2
43	AJ302074	Streptococcus phage MM1	N-acetylmuramoyl-L-alanine amidase	CAC48116.1	318	Siphoviridae	Full	Linear	Amidase_2	CW_binding_1	Europe	Spain	Clinical	genomic DNA	40248	Streptococcus pneumoniae 949
44	KY065450	Streptococcus phage IPP8	Lytic amidase	APD21626.1	318	Siphoviridae	Full	Linear	Amidase_2	CW_binding_1	North America	USA	Clinical	genomic DNA	40080	Streptococcus pneumoniae USA23
45	KT337370	Streptococcus phage phiARI0923	amidase_2 domain protein	ALA46809.1	318	Siphoviridae	Full	Linear	Amidase_2	CW_binding_1	Asia	Thailan	Clinical	genomic DNA	33477	Streptococcus pneumoniae 10B00617
46	KY065465	Streptococcus phage IPP24	Lytic amidase	APD22451.1	318	Siphoviridae	Full	Linear	Amidase_2	CW_binding_1	North America	USA	Clinical	genomic DNA	34638	Streptococcus pneumoniae 16A/1
			putative membrane metallo-endo-peptidase	APD22447.1	458				Endopeptidase_tail
47	KY065466	Streptococcus phage IPP25	lysin	APD22503.1	334	Siphoviridae	Full	Linear	Glyco_hydro_25	CW_binding_1	North America	USA	Clinical	genomic DNA	33895	Streptococcus pneumoniae 16A/1
			endolysin	APD22499.1	450				Endopeptidase_tail
48	KY065452	Streptococcus phage IPP10	Lytic amidase	APD21752.1	318	Siphoviridae	Full	Linear	Amidase_2	CW_binding_1	North America	USA	Clinical	genomic DNA	40648	Streptococcus pneumoniae 17F/1
49	KY065460	Streptococcus phage IPP19	Lytic amidase	APD22176.1	318	Siphoviridae	Full	Linear	Amidase_2	CW_binding_1	South America	Bolivia	Clinical	genomic DNA	33895	Streptococcus pneumoniae Sp07-2838
50	KY065498	Streptococcus phage IPP62	Lytic amidase	APD24248.1	318	Siphoviridae	Full	Linear	Amidase_2	CW_binding_1	Europe	Denmark	Clinical	genomic DNA	39369	Streptococcus pneumoniae 48/6
51	KY065457	Streptococcus phage IPP16	lysin	APD22024.1	334	Siphoviridae	Full	Linear	Glyco_hydro_25	CW_binding_1	Europe	Denmark	Clinical	genomic DNA	34329	Streptococcus pneumoniae 48/2
			endolysin	APD22020.1	450				Endopeptidase_tail
52	LK392619	Streptococcus phage CP-7	Phage endolysin (lytic lysozyme; muramidase)	CDS43823.1	342	Salasmaviridae	Full	Linear	Glyco_hydro_25	CW_7	Europe	Spain	Clinical	genomic DNA	19741	Streptococcus pneumoniae
53	KY065502	Streptococcus phage IPP66	Lytic amidase	APD24470.1	204	Siphoviridae	Full	Linear	Amidase_2	CW_binding_1	Europe	Denmark	Clinical	genomic DNA	37969	Streptococcus pneumoniae 6B/3
54	KY065504	Streptococcus phage IPP68	Lytic amidase	APD24578.1	318	Siphoviridae	Full	Linear	Amidase_2	CW_binding_1	Asia	Bangladesh	Clinical	genomic DNA	36203	Streptococcus pneumoniae 70585
55	KY065476	Streptococcus phage IPP36	Lytic amidase	APD23092.1	318	Siphoviridae	Full	Linear	Amidase_2	CW_binding_1	Europe	Denmark	Clinical	genomic DNA	40781	Streptococcus pneumoniae 22F/2
56	KY065503	Streptococcus phage IPP67	Lytic amidase	APD24524.1	318	Siphoviridae	Full	Linear	Amidase_2	CW_binding_1	North America	USA	Clinical	genomic DNA	33607	Streptococcus pneumoniae BS458
57	KY065453	Streptococcus phage IPP11	Lytic amidase	APD21808.1	318	Siphoviridae	Full	Linear	Amidase_2	CW_binding_1	North America	USA	Clinical	genomic DNA	37518	Streptococcus pneumoniae 9N/2
58	KY065481	Streptococcus phage IPP41	Lytic amidase	APD23316.1	318	Siphoviridae	Full	Linear	Amidase_2	CW_binding_1	Europe	Denmark	Clinical	genomic DNA	34915	Streptococcus pneumoniae 23F/10
59	KT337368	Streptococcus phage phiARI0831	amidase_2 domain protein	ALH47225.1	318	Unclassified	Partial	Linear	Amidase_2	CW_binding_1	Asia	Thailan	Clinical	genomic DNA	7308	Streptococcus pneumoniae 10B04734
60	KT337363	Streptococcus phage phiARI0639	amidase_2 domain protein	ALH47234.1	318	Unclassified	Partial	Linear	Amidase_2	CW_binding_1	Asia	Thailan	Clinical	genomic DNA	6145	Streptococcus pneumoniae 09B10381
61	KY065459	Streptococcus phage IPP18	Lytic amidase	APD22128.1	318	Siphoviridae	Full	Linear	Amidase_2	CW_binding_1	Europe	Denmark	Clinical	genomic DNA	34235	Streptococcus pneumoniae 9L/3
62	KY065486	Streptococcus phage IPP46	Lytic amidase	APD23575.1	318	Siphoviridae	Full	Linear	Amidase_2	CW_binding_1	Europe	Spain	Clinical	genomic DNA	40232	Streptococcus pneumoniae 670
63	KY065501	Streptococcus phage IPP65	Lytic amidase	APD24417.1	318	Siphoviridae	Full	Linear	Amidase_2	CW_binding_1	Europe	Denmark	Clinical	genomic DNA	39046	Streptococcus pneumoniae 24B/2
64	KY065487	Streptococcus phage IPP48	Lytic amidase	APD23627.1	318	Siphoviridae	Full	Linear	Amidase_2	CW_binding_1	North America	USA	Clinical	genomic DNA	37848	Streptococcus pneumoniae ST556
65	KT337340	Streptococcus phage phiARI0031	amidase_2 domain protein	ALA47371.1	318	Siphoviridae	Full	Linear	Amidase_2	CW_binding_1	Asia	Thailan	Clinical	genomic DNA	41887	Streptococcus pneumoniae 08B08535
66	KY065455	Streptococcus phage IPP14	Lytic amidase	APD21914.1	318	Siphoviridae	Full	Linear	Amidase_2	CW_binding_1	Africa	South Africa	Clinical	genomic DNA	37252	Streptococcus pneumoniae SA42
67	KY065490	Streptococcus phage IPP52	Lytic amidase	APD23789.1	318	Siphoviridae	Full	Linear	Amidase_2	CW_binding_1	Asia	Malaysia	Clinical	genomic DNA	36805	Streptococcus pneumoniae 34/3
68	KY065494	Streptococcus phage IPP57	Lytic amidase	APD23997.1	318	Siphoviridae	Full	Linear	Amidase_2	CW_binding_1	Europe	United Kingdom	Clinical	genomic DNA	33084	Streptococcus pneumoniae Sp02-1198
69	KY065475	Streptococcus phage IPP35	Lytic amidase	APD23025.1	318	Siphoviridae	Full	Linear	Amidase_2	CW_binding_1	North America	USA	Clinical	genomic DNA	40164	Streptococcus pneumoniae GA13637
70	KY065462	Streptococcus phage IPP21	Lytic amidase	APD22288.1	318	Siphoviridae	Full	Linear	Amidase_2	CW_binding_1	Europe	Denmark	Clinical	genomic DNA	37192	Streptococcus pneumoniae 33B/2
71	KY065463	Streptococcus phage IPP22	Lytic amidase	APD22341.1	318	Siphoviridae	Full	Linear	Amidase_2	CW_binding_1	Asia	India	Clinical	genomic DNA	36344	Streptococcus pneumoniae 33D/2
72	KY065470	Streptococcus phage IPP29	Lytic amidase	APD22709.1	318	Siphoviridae	Full	Linear	Amidase_2	CW_binding_1	Europe	Denmark	Clinical	genomic DNA	33953	Streptococcus pneumoniae 14/9
73	KY065472	Streptococcus phage IPP31	Lytic amidase	APD22826.1	318	Siphoviridae	Full	Linear	Amidase_2	CW_binding_1	Europe	Denmark	Clinical	genomic DNA	39828	Streptococcus pneumoniae 9V/4
74	DQ113772	Streptococcus phage MM1 1998	Lytic amidase	AAZ82464.1	318	Siphoviridae	Full	Circular	Amidase_2	CW_binding_1	Europe	Portugal	Clinical	genomic DNA	38893	Streptococcus pneumoniae strain DCC 1808
75	KY065495	Streptococcus phage IPP58	Lytic amidase	APD24047.1	318	Siphoviridae	Full	Linear	Amidase_2	CW_binding_1	North America	USA	Clinical	genomic DNA	32027	Streptococcus pneumoniae GA07228
76	KY065479	Streptococcus phage IPP39	Lytic amidase	APD23205.1	318	Siphoviridae	Full	Linear	Amidase_2	CW_binding_1	North America	USA	Clinical	genomic DNA	37761	Streptococcus pneumoniae 19A
77	KY065480	Streptococcus phage IPP40	autolysin	APD23270.1	318	Siphoviridae	Full	Linear	Amidase_2	CW_binding_1	North America	USA	Clinical	genomic DNA	40449	Streptococcus pneumoniae Ala243
78	KT337371	Streptococcus phage phiARI0995	amidase_2 domain protein	ALH47219.1	318	Unclassified	Partial	Linear	Amidase_2	CW_binding_1	Asia	Thailan	Clinical	genomic DNA	7235	Streptococcus pneumoniae 10B06705
79	KY065458	Streptococcus phage IPP17	Lytic amidase	APD22073.1	318	Siphoviridae	Full	Linear	Amidase_2	CW_binding_1	Europe	Germany	Clinical	genomic DNA	34864	Streptococcus pneumoniae 23F/5
80	KY629621	Streptococcus virus MS1	lysin	AQY55407.1	295	Siphoviridae	Full	Linear	Amidase_5	CW_binding_1	North America	Canada	Clinical	genomic DNA	56075	Streptococcus pneumoniae R6
81	HQ268735	Streptococcus phage Dp-1	endolysin	ADT64066.1	296	Siphoviridae	Full	Linear	Amidase_5	CW_binding_1	North America	USA	Clinical	genomic DNA	56506	Streptococcus pneumoniae strain R6
